# Supplementary material for: Molecular Characterization of Sterol C4-Methyl Oxidase in Leishmania major
Source: Int J Mol Sci. 2024 Oct 10;25(20):10908. doi: 10.3390/ijms252010908 (PMC11507432; doi:10.3390/ijms252010908)
Supplement: Supplementary file 1 [file ijms-25-10908-s001.zip]

Archive with 1 entries (1 files):
- ijms-3163554-supplementary.pdf
